# Supplementary material for: Sulforaphane and Benzyl Isothiocyanate Suppress Cell Proliferation and Trigger Cell Cycle Arrest, Autophagy, and Apoptosis in Human AML Cell Line
Source: Int J Mol Sci. 2024 Dec 17;25(24):13511. doi: 10.3390/ijms252413511 (PMC11677715; doi:10.3390/ijms252413511)
Supplement: Supplementary file 1 [file ijms-25-13511-s001.zip]

Archive with 1 entries (1 files):
- ijms-3302380-supplementary.pdf
